# Supplementary material for: Intake of Hydrolyzed Casein is Associated with Reduced Body Fat Accretion and Enhanced Phase II Metabolism in Obesity Prone C57BL/6J Mice
Source: PLoS One. 2015 Mar 4;10(3):e0118895. doi: 10.1371/journal.pone.0118895 (PMC4349863; doi:10.1371/journal.pone.0118895)
Supplement: S1 Table — (XLSX) [file pone.0118895.s002.xlsx]

## Sheet: Data
Raw LC MS data after extraction of features using MZmine
Rt, min	13.0885	7.95143	10.2158	1.96289	1.84918	6.04691	6.44698	9.34801	7.62539	7.41052	1.78021	2.95667	3.92341	2.86205	2.86581	10.3918	6.55631	13.6047	4.40767	1.86757	6.44111	9.20923	1.96163	9.76472	10.5215	3.81222	7.95352	1.76808	7.77295	2.75796	6.73248	1.86339	2.86958	2.27097	6.98204	1.7894	1.8638	1.91146	2.34412	1.97291	2.36678	8.75778	5.02488	13.0758	1.72419	2.39651	5.6661	1.8149	4.40246
m/z	187.007	172.097	212.002	191.02	149.009	230.997	192.066	172.991	129.055	283.082	195.05	387.139	158.081	173.01	129.02	201.113	435.14	187.007	401.156	96.968	74.0236	187.097	111.011	186.113	198.113	241.119	74.0236	124.008	217.108	144.066	129.055	194.946	85.0283	173.011	242.139	135.03	292.921	124.992	129.02	194.935	435.139	216.123	178.05	189.004	387.114	225.087	222.026	439.084	158.081
Molecular formula	C7H8O4S	C8H15NO3	C8H7NO4S	C6H8O7	C4H6O6		C10H11NO3	C6H6O4S	C6H10O3	C13H16O7	C6H12O7		C7H13NO3	C6H6O6	C5H6O4	C10H18O4				H3O4P	C2H5NO2	C9H16O4		C9H17NO3	C10H17NO3		C2H5NO2	C2H7NO3S	C10H18O5	C6H11NO3	C6H10O3		C4H6O2		C12H21NO4	C5H4N4O		C2H6O4S	C5H6O4			C10H19NO4	C9H9NO3	C6H6O7		C10H14N2O4			C7H13NO3
Tentative ID	cpd:C06678	HMDB00701	HMDB00682	HMDB00094	HMDB00956		HMDB00821	cpd:C02180	HMDB00408	HMDB11686	HMDB00565		HMDB00339	HMDB00072	HMDB00620	HMDB00792				HMDB02142	HMDB00123	HMDB00784		HMDB13010	HMDB06406		HMDB00123	HMDB00251	HMDB00350	HMDB00730	HMDB00408		HMDB00549		HMDB02366	HMDB00157		HMDB03903	HMDB00620			HMDB00824	HMDB00714	HMDB03974		HMDB00245			HMDB00339
Name	4-Sulfobenzyl alcohol	Hexanoylglycine	Indoxyl sulfate	Citric acid	Tartaric acid		Phenylacetylglycine	Phenylsulfate	2-Methyl-3-ketovaleric acid	p-Cresol glucuronide	Galactonic acid		2-Methylbutyrylglycine	cis-Aconitic acid	Glutaconic acid	Sebacic acid				Phosphoric acid	Glycine	Azelaic acid		N-Heptanoylglycine	Ecgonine methyl ester		Glycine	Taurine	3-Hydroxysebacic acid	Isobutyrylglycine	2-Methyl-3-ketovaleric acid		Gamma-Butyrolactone		Tiglylcarnitine	Hypoxanthine		2-Hydroxyethanesulfonate	Glutaconic acid			Propionylcarnitine	Hippuric acid	Oxalosuccinic acid		Porphobilinogen			2-Methylbutyrylglycine
16% Casein	75717.6	68925.9	57350.3	90369	38308.3	23795.9	22337.2	22246.2	21071.7	14824.9	4369.44	0	12511.8	26807.7	21620.3	2616.87	0	24920.7	0	13039.7	7593.72	4710.45	14830.4	6729.22	8482.77	0	6330.96	7150.87	2883.2	4921.23	6054.99	5234.98	9965.39	10899.8	2968.92	3582.21	2516.72	5211.78	8965.92	5420.69	0	4698.76	4614.08	3708.15	2024.87	0	3468.96	4525.43	2304.27
16% Casein	42947.9	107212	27855.3	40528.6	51297.7	15782.6	16043.3	15353.7	22023.6	11285.8	20224.8	0	12663.8	18269.6	15673.6	7782.82	0	8339.57	0	10659.8	7906.03	6562.36	8782.19	7717.99	10353.9	0	10475.3	11722.6	6597.28	8486.81	7115.5	5839.03	7807.5	6648.16	6022.91	7659.97	4587.37	6392.46	5497.88	6959.21	0	9179.53	4126.48	2175.4	4587.4	0	3579.15	2862.49	3252.72
16% Casein	72477	68083.5	65040.7	15893.8	47188.3	23838.5	25694.4	39702.1	6343.73	18901.8	28909.8	3421.87	11017.4	14002.7	12343.3	8734.03	2497.54	9320.29	2267.65	9181.81	8777.69	7774.77	4499.14	6258.13	7454.4	1661.42	6559.49	24804.1	4617.39	5590.27	2955	5812.06	5759.32	737.23	4357.29	14212.1	5783.5	5856.35	3883.89	9309.86	2044.68	3613.82	5296.73	3238.12	10490.9	945.96	2220.66	722.58	2643.74
16% Casein	71469.7	87089.9	40124.7	60313.3	74445.4	23004.9	19592.5	15233.7	19052.1	14176.2	11528	0	12613.3	20617.6	16657.4	4009.85	0	8440.89	0	9615.64	7041.21	8034.04	11358.8	7381.92	9496.81	0	7889.67	6239.37	3753.87	6126.9	6612.37	3965.95	7891.29	8188.23	5028.52	5670.54	2968.05	4963.3	7087.05	2728.06	0	6575.73	4513	3435.94	4188.5	0	3972.31	5492.16	2786.71
16% Casein	75751.2	87971.7	48398.8	60138.4	44064.7	23059.2	24769.2	29144.7	15538.1	15103.5	10393.3	0	13661.8	19924.4	15768.3	5296.49	0	8571.65	0	5038.8	8370.52	5979.67	11239.7	7856.5	10614.5	0	7943.45	8436.76	4161.34	7075.91	5314.25	3355.8	7641.63	7753.04	4661.54	6583.06	1591.84	6623.32	6296.7	3400.76	0	7333.85	4909.58	3855.65	3251.71	0	3927.84	4981.07	2949.43
16% Casein	66999.6	74675.7	44459.2	88231.4	58046.6	19269.3	18862.9	28203.1	17907.5	12080	11987.5	0	12125.6	27720.4	21989.6	2372.75	0	4010.69	0	7760.91	7397.58	2819.34	14741.3	6267.03	12601.4	0	6774.25	10453.5	3032.71	4929.28	5676.18	3155.06	10383.3	10134.1	4808.6	6623.35	2708.92	11214.8	8461	4445.79	0	8986.1	3215.44	3230.11	5428.82	0	2079.5	6759.06	2115.43
16% Casein	72545.1	97931	32098.8	52361.3	14290.7	18862.8	22710.2	19566.2	2350.16	16249.2	21493.6	0	6895.2	15378.8	9738.2	13003.2	0	7418.25	0	6121.42	9672.78	12417.4	8950.07	10451.3	9645.91	0	10926.5	6133.37	9511.31	3489.18	920.16	7349.71	5527.51	6199.77	9382.39	2559.9	6608.62	3076.97	3855.95	6699.7	0	8613.39	2518.28	3288.48	12360.9	0	2468.97	4306.44	1670.21
32% Casein	58477.9	98534.8	42561.4	9847.6	52860.2	22191.4	21735.5	22194.5	20368.6	12285.8	11240.9	0	15060.6	8647.24	8279.77	12564.3	0	18368.1	0	9194.23	8422.64	11572.6	3210.06	12240	8188.8	0	9487.58	8202.74	6467.8	8725.92	6758.18	3773.92	4088.29	3473.76	5747.83	4765.21	6818.65	10667.2	3631.05	11902.5	0	5986.88	5883.82	2680.64	1141.42	0	2942.64	3068.72	3489.04
32% Casein	82340.4	69223.2	40790.2	26760.3	36619.7	23219.1	18477	5005.55	28937.3	16897.5	10028.8	0	14567.4	7158.6	7111.76	9329.5	0	14231.4	0	20594.9	7626.38	7642.47	4023.86	10220	14041.3	0	6432.85	7125.4	9852.33	5482.66	8986.29	15379.3	3374.43	783.92	11144	3759.88	7024.32	7138.37	3487.44	5000.03	0	4023.82	4406.71	3823.55	1797.64	0	5614.04	5909.52	3494.69
32% Casein	80430.9	97951.6	38926.4	15403.6	49271.4	20525.8	19926.6	10599	20678.7	16511.4	16238.5	0	15986.7	8341.63	6816.12	13598.4	0	9013.34	0	12648.3	7683.97	11714.3	3857.02	12329.2	6784.13	0	9486.05	9757.69	8411.14	7870.01	7144	7233.82	3459.37	239.67	7589.1	5415.85	6618.27	8954.05	259.13	7570.93	0	5370.46	3795.47	3985.28	3379.36	0	3261.89	5984.58	3802.41
32% Casein	83960.5	72306.2	38353	7593	53527.3	19551.9	20714.9	12728.1	21625.7	16985.8	19841.4	0	13142.8	8393.26	7804.3	17529.5	0	6718.97	0	13942.4	7910.38	14129	1763.12	10532.9	8385.67	0	6846.11	15593.5	11199.9	5960.79	6778.35	7682.31	3455.78	3132.03	9476.22	5911.89	6252.1	8967.35	2889.43	7783.2	0	4072.9	4681.76	4223.54	1194.09	0	3603.65	1573.06	2851.21
32% Casein	70531.3	72462.9	68071	11943.6	51168.7	28955	31907.7	56008.1	24665.9	10163.7	11381.2	0	14661.6	13398.1	12114.6	7072.22	0	4992.68	0	10139.8	9941.67	5067.06	3898.1	8223.96	10013.9	0	6612.41	11102.7	5250.51	5214.31	6852.64	4513.28	5510.39	287.45	5683.76	4901.81	5919.94	12048.5	5578.71	11011.4	0	5665.75	5440.46	3436.06	178.26	0	2455.54	484.92	2998.63
32% Casein	103595	75483.9	74489.5	21668.7	46639.3	35529.3	26551.5	21264.1	21273.5	18385	8135.78	0	14600.5	10580	9603.58	8003.21	0	8826.89	0	5342.2	8482.71	7781.13	4847.91	9783.11	7746.95	0	7733.12	9051.95	5247.13	6583.25	6409.11	3312.18	4386.47	481.1	4762.01	3804.95	4308.5	10724.4	2077.45	10144	0	4936.4	4998.41	5210.22	1851.94	0	2579.18	4694.14	3409.33
32% Casein	109556	78431.3	69565.2	6965.37	48752	32313.2	31357.9	27880.7	25162.7	22817	3159.4	0	17858.4	10233.6	9554.03	4239.17	0	8971.17	0	2775.02	9669.14	4688.73	2313.7	8253.34	18197.5	0	7214.81	8110.49	4647.94	4907.91	7554.34	3542.93	4494.88	510.38	5304.58	3217.19	3522.69	14331	4803.07	5984.86	0	7327.29	5571.63	5170.05	284.3	0	3302.52	407.27	3100.73
32% Casein	81311.8	84099.8	53218.6	7945.16	9664	32547.3	31147.4	38203.1	1680.49	17455.1	21024.8	0	7285.9	4550.41	2016.03	16615.2	0	7784.02	0	9721.01	11507	14308.8	803.65	13583.7	11065.5	0	10121.8	11497.9	9453.42	3665.77	993.43	10924.9	1683	403.87	7753.21	1616.53	9504.05	6308.59	464.93	6913.55	0	6317.76	3505.71	3909.59	3776.63	0	2400.14	2844.42	1498.65
16% Hydr_Casein	50073.9	79030.9	44406.3	71745.7	37969.8	14062.2	18940.4	26212.1	14764.8	17064.2	26707.7	9163.31	9923.9	20528.6	17969.4	6684.14	6852.88	16169.5	6896.86	12569.1	6704.4	7761.8	11808.6	6221.05	4582.04	6268	7351.92	7629.17	3138.6	7000.14	4843.54	5490.49	8666.68	6773.49	3103.33	6806.04	5495.9	3976.17	6418.05	5296.26	3927.69	5197.47	2477.33	2371.9	5061.19	3153.57	2514.11	2549.23	3396.59
16% Hydr_Casein	94710	32040.3	69339.3	55227.3	41366.3	20750.8	26415.5	37374.2	8638.76	10373.8	14883.6	14804.2	11067.7	22602.8	20821.1	4420.42	10186.3	12834.5	10820	11808.9	8087.58	6735.38	10917.1	906.78	1694.41	6864.48	2988.22	3946.79	2297.15	3525.07	2869.36	4965.94	9956.99	7444.24	3653.56	9649.99	2910.34	3259.63	7867.54	3944.79	3258.77	3909.32	3748.36	4769.13	85.77	2958	3466.13	177.11	3325.11
16% Hydr_Casein	89568	16977.4	47045.2	76987.7	42426.5	18746.3	10206.6	931.48	2949.98	24264.9	33040.3	9306.05	10388	16794.9	13935	23081.9	7594.03	13428.1	7033.04	13523.5	3326.97	14140.9	14499.6	0	51.82	5585.07	1881.1	4628.85	6566.57	6834.61	1667.49	5215.52	6665.01	6989.43	5943.56	6723.68	4473.54	3397.7	5686.87	6073.79	4039.77	4203.61	1862.34	4184.87	5162.5	3421.36	2435.94	4577.96	3029.69
16% Hydr_Casein	67071.8	68889.1	30288	77015	22845.2	18131.7	17024.3	1570.73	16128.6	17498.3	31981.6	6123.81	10393.7	17100.8	14016.8	19828.3	5099.47	7924.4	4403.14	15188.6	6000.96	11737.3	13335.2	7155.36	5381.48	4012.16	6443.74	4968.56	6334.26	5974.13	4497.04	6656.79	6615.26	6356.68	7765.22	7260.9	6185.55	4620.2	5269.67	4309.25	2540.76	4228.01	2554.78	3388.36	8284.32	2222.73	2300.29	2197.17	3440.01
16% Hydr_Casein	47549.9	73737.6	29369	70026.9	33286.6	10424.5	16549.2	17192.7	16861.5	15385.1	39258.1	6824.74	11568.6	17752.3	14472	14630.3	5578.76	5128.43	4342.26	16693.8	5893.03	8241.61	13339.8	5484.4	4156.05	4481.63	6920.2	6849.25	6747.07	7253.09	5126.97	7191.72	6840.78	2182.98	6242.31	7399.35	6974.02	3329.98	5095.29	3642.03	3453.63	4567.78	2621.33	2316.84	5093.26	3078.68	2236.96	508.66	3801.19
16% Hydr_Casein	96926.3	37524.5	50580.4	85544.9	48231.4	17947	19929.6	403.2	12350.2	30027.1	12941.6	11097.1	7952.25	19284.3	15958.9	14447.7	9280.25	12019.3	8590.96	9613.62	5977.88	12756.5	14670.2	3386.01	2862.13	6135.07	3319.99	3130.5	5005.58	3055.8	4253.76	4017.47	7583.34	7337.43	4173.08	5305.53	2787.64	2606.04	5993.8	4538.77	3627.29	2313.58	3660.21	4623.11	6246.6	3238.11	3735.93	6409.27	2659.1
16% Hydr_Casein	102522	25936.1	36574.4	124909	28317	12891.8	20572.3	6100.75	22172.3	32434.6	4779.98	9636.63	8704.6	20169.5	18087.1	13080.5	6044.14	11776.5	5632.36	5091.17	6151.38	8992.56	21246	2972.26	4649.1	7350.07	2359.09	939.99	5920.03	2110.65	3879.11	969.38	7853.7	5837.23	6174.49	2330.6	256.76	1418.95	8214.54	626	4555.81	2113.51	2741.13	5197.49	5784.36	3101.72	3032.83	5126.5	3037.91
16% Hydr_Casein	94897.5	56983	66397.9	92215.6	11763.7	22975.1	26827.9	15103.9	1182.3	37174.7	20026.1	15271.4	4287.56	21310.9	14408.4	4249.46	10730.3	11399.8	10873.7	3986.69	9302	5936.52	15561.4	5131.15	8027.8	7236.09	6591.32	3082.83	2175.59	1653.37	780.51	4701.57	7965.62	7647.47	1846.11	2114.24	4128.84	1830.86	5022.31	4979.83	5078.14	6065.92	3430.24	4665.96	7804.28	3729.77	2863.16	3385.65	1362.97
32% Hydr_Casein	127301	25056.1	86812.7	73707.6	19629.5	31056.4	35599.8	73141.4	14559.4	46037.2	3552.61	16746.7	9978.57	16436.4	14266.3	865.48	12020.7	20285.6	12874.8	7176.84	8744.11	1043.25	13129	2263.71	3212.83	8052.37	2864.2	2354.13	207.13	2044.03	3607.42	2723.99	7179.13	4103.95	440.43	3378.44	1411.97	2041.06	5918.79	1079.96	5883.96	1786.4	2884.38	6625.37	355.63	2904.34	2936.54	781.73	4254.87
32% Hydr_Casein	69424.4	42734.1	65219.9	50251.8	33157.4	24982.9	26292.1	48762.5	16144	25415.9	27657.2	13861.1	10374.8	14185.8	12887	12952.8	11155.3	9664.6	10129.5	12680	8360.5	6820.3	9284.92	4298.94	3988.49	6675.22	4385.18	3837.72	4552.33	3469.59	4454.05	6872.21	6074.36	5244.28	4520.32	4533.13	5164.52	3638.84	5077.83	3819.84	5511.99	2043.4	3060.76	3275.38	1675.74	3405.06	3744.62	1829.41	4215.83
32% Hydr_Casein	85073.1	47670.4	64618.3	14128	29773.7	53239.4	30922.2	38410.5	7545.62	23160.1	24769.5	14076.2	11175.5	15504.8	13044.2	9459.55	12344.2	10023	10468.4	15628.9	8516.02	6292.34	4413.15	3665.63	3497.97	7446.96	4161.55	3991.49	2460.26	4991.83	3052.07	6143.67	6481.84	4449.81	2594.83	6459.23	5529.85	5844.67	787.58	4988.3	4404.17	3427.21	2334.61	4271.14	3538.08	3760.15	2399.21	2749.24	5052.27
32% Hydr_Casein	121984	35334.1	60156.9	60520.4	32036.3	21586.5	28336.1	21710.9	12937.2	44791.5	24521.7	12342.7	8750.13	13590.1	11426.2	9360.91	10159.4	10926.4	8877.35	13398.5	7981.77	6342.24	10247.7	4193.33	3815.18	6880.03	3561.72	6968.18	2825.87	2641.11	3658.92	6243.77	5453.77	4854.47	2085.34	4338.75	5541.24	3511.54	4441.41	9820.3	5061.54	1870.32	2857	6192.06	3400.85	2726.66	3390.01	2392.98	2888.43
32% Hydr_Casein	117103	32267.7	67917.2	2108.81	17747.8	19017.2	24943.4	8204.59	1414.5	8259.38	32927.6	12615.9	11174.4	9837.99	8225.34	11277	10746.1	11756.8	8388.78	16883.3	6860.95	8427.37	143.93	2219.42	898.99	7942.24	3051.72	18386.8	3159.23	4922.19	857.15	9888.84	4287.3	980.59	4625.18	7433.7	12430.7	7157.77	628.39	13414.5	6778.76	2116.07	2335.46	5683.52	5264	2921.56	2318.56	319.04	3645.39
32% Hydr_Casein	112870	52120.7	55086.3	46988.6	35306.2	21579.7	28519.1	23939.3	14346.9	37711.2	21662.4	10563.9	11455.1	12956.8	11229.5	12883.6	9676.07	12293.1	7565.96	12512	7829.47	7000	7859.99	6035.24	3873.89	6307	4760.14	6091.79	4027.97	4405.95	4812.09	5902.98	5501.29	4695.12	3256.98	4297.42	5620.56	4792.21	4297.68	10981.7	4449.41	2658.65	2746	5760.53	4051.37	3037.64	2649.38	4263.53	4388.71
32% Hydr_Casein	118373	23021.8	82507	79312.3	6212.19	25894.8	30380.1	42960.5	2117.01	52679.3	20575.6	21483.8	5506.87	17424.3	12376.3	4013.29	16205.5	16257.3	16789.8	6311.71	8835.75	3277.81	13355	2896.2	3975.65	8835.51	3016.35	2438.64	1370.84	658.46	814.5	6560.23	6985.06	5768.87	1218.56	1062.96	4826.71	907.99	4176.58	3057.54	6205.11	2136.51	2796.24	5759.91	2575.61	3706.5	3143.15	3065.07	2136.2
32% Hydr_Casein	90882.2	25997.6	51149.2	76517.6	7904.81	18321.8	28141	66108.9	2080.45	25681.7	21672.8	20984.5	3138.65	11876.8	9687.23	20229.2	15266.5	10924.7	16110.5	8176.87	8476.16	8957.97	12187.5	3362.87	2675.72	7526.35	2929.29	1925.34	4618.69	1177.92	1225.3	7125.91	4988.36	1056.65	3479.56	1240.17	5833.2	885.67	3768.72	3066.96	5622.56	1471.17	4575.64	4670.97	7947.12	3343.48	3112.59	6174.01	1864.78
[truncated: 898 more columns]
